# Supplementary material for: Effect of the Interactions between Oppositely Charged Cellulose Nanocrystals (CNCs) and Chitin Nanocrystals (ChNCs) on the Enhanced Stability of Soybean Oil-in-Water Emulsions
Source: Materials (Basel). 2022 Sep 26;15(19):6673. doi: 10.3390/ma15196673 (PMC9573157; doi:10.3390/ma15196673)
Supplement: Supplementary file 1 [file materials-15-06673-s001.zip]

Archive with 1 entries (1 files):
- materials-1896129-supplementary.pdf
